# Supplementary material for: Selection and Application of Tissue microRNAs for Nonendoscopic Diagnosis of Barrett’s Esophagus
Source: Gastroenterology. 2018 Sep;155(3):771–783.e3. doi: 10.1053/j.gastro.2018.05.050 (PMC6120784; doi:10.1053/j.gastro.2018.05.050)
Supplement: Supplementary Table 1 [file mmc1.xlsx]

## Sheet: Microarray NE vs NBE
miRNA	logFC	Adjusted p-value
hsamiR451a	0.790446	0.519778
hsamiR2055p	-0.544154	0.688901
hsamiR29b3p	0.201889	0.996617
hsamiR1925p	0.222993	0.996617
hsamiR1505p	0.179757	0.996617
hsamiR1445p	0.262817	0.996617
hsamiR2155p	0.255088	0.996617
hsamiR200c3p	-0.167558	0.996617
hsamiR313p	0.163735	0.996617
hsamiR19b3p	-0.197755	0.996617
hsamiR27a3p	-0.206725	0.996617
hsamiR801_v10.1	-0.216455	0.996617
hsamiR15b5p	0.164796	0.996617
hsamiR181a5p	-0.214533	0.996617
hsamiR365a3p	0.120429	0.996617
hsamiR23a3p	-0.164695	0.996617
hsamiR4943p	-0.833234	0.996617
hsamiR148a3p	0.177749	0.996617
hsamiR1423p	0.23795	0.996617
hsamiR92a3p	-0.216656	0.996617
hsamiR193a3p	-0.126839	0.996617
hsamiR557	0.13361	0.996617
hsamiR12343p	-0.148955	0.996617
hsamiR1495p	-0.112905	0.996617
hsamiR135a3p	-0.131061	0.996617
hsamiR3615p	-0.145055	0.996617
hsamiR3355p	0.107254	0.996617
hsamiR320a	-0.154157	0.996617
hsamiR1425p	0.152296	0.996617
hsamiR378_v17.0	-0.137505	0.996617
hsamiR1413p	-0.214348	0.996617
hsamiR1443p	0.291164	0.996617
hsamiR513c5p	-0.0828298	0.996617
hsamiR146b5p	0.124808	0.996617
hsamiR4553p	-0.0826432	0.996617
hsamiR564	-0.404446	0.996617
hsamiR630	-0.187122	0.996617
hsamiR1623p	0.0792999	0.996617
hsamiR3625p	-0.0940552	0.996617
hsamiR1415p	0.112865	0.996617
hsamiR26b5p	0.33198	0.996617
hsamiR193a5p	-0.0812764	0.996617
hsamiR374b5p	0.12641	0.996617
hsamiR8863p_v15.0	-0.108923	0.996617
hsamiR6295p	-0.0750527	0.996617
hsamiR4245p	0.178471	0.996617
hsamiR923_v12.0	0.310289	0.996617
hsamiR595	0.0835264	0.996617
hsamiR892b	0.0777377	0.996617
hsamiR1913p	-0.0685729	0.996617
hsamiR103a3p	0.10846	0.996617
hsamiR10a5p	0.141736	0.996617
hsamiR3633p	0.126376	0.996617
hsamiR18b5p	0.0712408	0.996617
hsamiR375	-0.203096	0.996617
hsamiR173p	-0.07426	0.996617
hsamiR487b3p	-0.271008	0.996617
hsamiR196b5p	0.100479	0.996617
hsamiR8743p	-0.112673	0.996617
hsamiR3243p	-0.122274	0.996617
hsamiR4255p	0.078174	0.996617
hsalet7g5p	0.144685	0.996617
hsamiR181d5p	0.0707596	0.996617
hsamiR1943p	0.0633146	0.996617
hsamiR1403p	-0.0682553	0.996617
hsamiR243p	-0.087311	0.996617
hsamiR3623p	0.0778251	0.996617
hsamiR151a3p	-0.0742342	0.996617
hsamiR2103p	-0.163483	0.996617
hsamiR29b15p	-0.0670897	0.996617
hsamiR376a3p	0.0816455	0.996617
hsamiR1555p	0.0890943	0.996617
hsamiR374a5p	0.209533	0.996617
hsamiR1945p	0.119782	0.996617
hsamiR34a5p	0.101525	0.996617
hsamiR3813p	-0.0633489	0.996617
hsamiR5745p	-0.170294	0.996617
hsamiR193b3p	-0.0617091	0.996617
hsamiR2233p	0.306976	0.996617
hsamiR12265p	-0.0594236	0.996617
hsamiR5905p	0.0647726	0.996617
hsamiR7663p	-0.0519442	0.996617
hsamiR1283p	0.0710984	0.996617
hsamiR9395p	-0.235385	0.996617
hsamiR315p	0.152807	0.996617
hsalet7c5p	-0.0527344	0.996617
hsamiR2223p	-0.284427	0.996617
hsalet7e5p	-0.102353	0.996617
hsamiR165p	0.111873	0.996617
hsamiR513a5p	-0.110918	0.996617
hsamiR1005p	0.169603	0.996617
hsamiR1923p	-0.0571331	0.996617
hsamiR3795p	-0.0553076	0.996617
hsamiR106b5p	-0.0555922	0.996617
hsamiR4235p	-0.0519101	0.996617
hsamiR965p	0.0664979	0.996617
hsamiR953p	0.106041	0.996617
hsamiR2213p	-0.136403	0.996617
hsamiR26a5p	-0.129303	0.996617
hsamiR33b3p	-0.0567907	0.996617
hsamiR20b5p	0.140027	0.996617
hsalet7b5p	-0.110562	0.996617
hsamiR200c5p	-0.0549091	0.996617
hsamiR2245p	0.113276	0.996617
hsamiR29a3p	0.0529764	0.996617
hsamiR200a5p	-0.0520378	0.996617
hsamiR223p	-0.0818376	0.996617
hsamiR12253p	-0.0527082	0.996617
hsamiR513b5p	-0.127054	0.996617
hsamiR1973p	0.0741685	0.996617
hsamiR125a5p	0.0689636	0.996617
hsamiR5983p	0.0461458	0.996617
hsamiR27b3p	0.0489309	0.996617
hsamiR985p	0.133967	0.996617
hsamiR7695p	0.0469256	0.996617
hsamiR30d5p	-0.0857423	0.996617
hsamiR3613p	0.0386212	0.996617
hsamiR30e5p	-0.0757028	0.996617
hsamiR30b3p	-0.0605845	0.996617
hsamiR3405p	0.0579869	0.996617
hsamiR623	0.0484154	0.996617
hsalet7f5p	0.16535	0.996617
hsamiR6605p	0.0572064	0.996617
hsamiR12283p	-0.121885	0.996617
hsamiR200b5p	0.0540485	0.996617
hsamiR1263p	0.157118	0.996617
hsamiR935p	-0.0503948	0.996617
hsamiR200b3p	-0.0693423	0.996617
hsamiR12245p	-0.126452	0.996617
hsamiR199a3p	0.172678	0.996617
hsamiR3383p	0.0705266	0.996617
hsamiR602	0.0708432	0.996617
hsamiR19a3p	0.047639	0.996617
hsamiR23b3p	0.0385258	0.996617
hsamiR3245p	-0.0391676	0.996617
hsamiR1885p	-0.0748541	0.996617
hsamiR130b3p	-0.039525	0.996617
hsamiR29c3p	0.0429227	0.996617
hsamiR33a5p	-0.047741	0.996617
hsamiR75p	0.0641778	0.996617
hsamiR1393p	-0.0467966	0.996617
hsamiR107	0.0390867	0.996617
hsamiR4525p	-0.0354524	0.996617
hsamiR29c5p	0.0408816	0.996617
hsamiR5743p	-0.0313852	0.996617
hsalet7a5p	0.105121	0.996617
hsamiR225p	0.0542316	0.996617
hsamiR1013p	0.0323228	0.996617
hsamiR4243p	-0.0325015	0.996617
hsamiR6255p	-0.046031	0.996617
hsamiR765	-0.0365251	0.996617
hsamiR6293p	0.0390571	0.996617
hsamiR1523p	0.0363062	0.996617
hsamiR713p	0.0432714	0.996617
hsamiR6523p	0.0289756	0.996617
hsamiR200a3p	-0.0286101	0.996617
hsamiR30e3p	0.0515037	0.996617
hsamiR518c5p	0.0306653	0.996617
hsamiR199b5p	0.097283	0.996617
hsamiR1455p	-0.168	0.996617
hsamiR125a3p	-0.0987174	0.996617
hsamiR213p	-0.0568441	0.996617
hsamiR19b15p	0.0455901	0.996617
hsamiR500a3p	-0.0372152	0.996617
hsamiR3423p	-0.0446052	0.996617
hsamiR3425p	0.0294405	0.996617
hsamiR1865p	-0.0282186	0.996617
hsamiR4835p	-0.0331063	0.996617
hsamiR99b5p	-0.0322681	0.996617
hsamiR18a5p	0.0249841	0.996617
hsamiR125b23p	0.0296354	0.996617
hsamiR23b5p	0.0331432	0.996617
hsamiR12255p	-0.21238	0.996617
hsamiR1955p	0.0920416	0.996617
hsamiR301a3p	-0.0241691	0.996617
hsamiR219a5p	0.0292785	0.996617
hsamiR1365p	0.0327716	0.996617
hsamiR203a3p	0.220618	0.996617
hsamiR1265p	0.0360588	0.996617
hsamiR151a5p	-0.0393656	0.996617
hsamiR12383p	-0.0210628	0.996617
hsamiR7445p	0.0342339	0.996617
hsamiR1855p	-0.0284255	0.996617
hsalet7d5p	0.0637122	0.996617
hsamiR175p	-0.0445317	0.996617
hsamiR6275p	0.0430027	0.996617
hsamiR378a5p	-0.0199844	0.996617
hsamiR2123p	0.0258837	0.996617
hsamiR1323p	0.0226486	0.996617
hsamiR1503p	0.0374041	0.996617
hsamiR5325p	-0.0196857	0.996617
hsamiR30c5p	-0.0294873	0.996617
hsamiR181c5p	0.021676	0.996617
hsamiR1405p	0.0296862	0.996617
hsamiR4543p	0.033315	0.996617
hsamiR4975p	0.0311251	0.996617
hsalet7i5p	0.0505433	0.996617
hsamiR940	0.0677892	0.996617
hsamiR3773p	-0.0192707	0.996617
hsamiR30a3p	0.0191206	0.996617
hsamiR2023p	0.0207302	0.996617
hsamiR4555p	-0.0256517	0.996617
hsamiR1433p	0.0628453	0.996617
hsamiR572	0.145739	0.996617
hsamiR125b5p	0.016777	0.996617
hsamiR429	-0.0248559	0.996617
hsamiR285p	0.0253802	0.996617
hsamiR253p	0.0282681	0.996617
hsamiR3313p	-0.013986	0.996617
hsamiR30a5p	0.0140663	0.996617
hsamiR146a5p	0.0197105	0.996617
hsamiR148b3p	-0.0122994	0.996617
hsamiR15a5p	-0.0122932	0.996617
hsamiR30b5p	-0.048405	0.996617
hsamiR7685p_v11.0	-0.0151677	0.996617
hsamiR13p	-0.0718737	0.996617
hsamiR5825p	0.0235651	0.996617
hsamiR484	-0.0106468	0.996617
hsamiR133b	-0.0394324	0.996617
hsamiR181b5p	0.0101862	0.996617
hsamiR2215p	0.0178831	0.996617
hsamiR6715p	0.0171595	0.996617
hsamiR196a5p	0.0109662	0.996617
hsamiR638	0.163356	0.996617
hsamiR5323p	0.0108411	0.996617
hsamiR663a	-0.0843006	0.996617
hsamiR1345p	-0.0492842	0.996617
hsamiR1825p	-0.0167004	0.996617
hsamiR2415p	-0.00936609	0.996617
hsamiR12923p	-0.0078988	0.996617
hsamiR5053p	0.00810389	0.996617
hsamiR2143p	-0.0149829	0.996617
hsamiR622	-0.00853772	0.996617
hsamiR601	-0.00682044	0.996617
hsamiR1453p	-0.00961814	0.996617
hsamiR371a5p	-0.0190834	0.996617
hsamiR575	0.0236398	0.996617
hsamiR5023p	-0.0050533	0.996617
hsamiR551b3p	0.0093612	0.996617
hsamiR4865p	0.0101165	0.996617
hsamiR20a5p	-0.0074063	0.996617
hsamiR135b5p	0.00454478	0.996617
hsamiR376c3p	-0.00696943	0.996617
hsamiR99a5p	-0.00432169	0.996617
hsamiR325p	0.0059754	0.996617
hsamiR1395p_v18.0	-0.00562865	0.996617
hsamiR199a5p	0.0050871	0.996617
hsamiR1273p	0.003208	0.996617
hsamiR1435p	-0.00338944	0.996617
hsamiR2965p	-0.00727826	0.996617
hsamiR7683p_v11.0	-0.00611663	0.996617
hsamiR10b5p	-0.00735871	0.996617
hsamiR500a5p	0.00137162	0.996617
hsamiR215p	0.00681459	0.996617
hsamiR130a3p	0.0012991	0.996617
hsamiR20a3p	0.000626849	0.996617
hsamiR5025p	-0.000433003	0.996617
hsamiR944	-0.000617878	0.996617
hsamiR34b5p	-0.000316713	0.996617
hsamiR1835p	0.000313391	0.996617

## Sheet: Nanostring NE vs NBE
miRNA	logFC	Adjusted p-value
hsamiR451a	1.12891	0.000493375
hsamiR1443p	0.931187	0.00991672
hsamiR1915p	0.416041	0.0461131
hsamiR375	-1.45564	0.0461131
hsamiR2233p	0.713849	0.086961
hsamiR1246	7.14756	0.086961
hsamiR365a3p_z_	-0.543693	0.086961
hsamiR20a5p_z_	-0.430242	0.086961
hsalet7b5p	0.282375	0.0876038
hsamiR243p	-0.333037	0.0876038
hsamiR1972	-2.40135	0.186144
hsalet7f5p	-0.39542	0.187898
hsamiR29b3p	0.282115	0.187898
hsamiR1505p	0.830729	0.197838
hsamiR223p	-0.322856	0.220941
hsamiR30d5p	-0.314928	0.247254
hsamiR8733p	2.83199	0.247254
hsamiR1455p	-1.60303	0.256299
hsamiR1945p	2.48072	0.256299
hsamiR1423p	0.523423	0.256299
hsamiR2223p	0.269415	0.288378
hsamiR19b3p	-0.249414	0.328336
hsamiR23a3p	0.216488	0.328336
hsamiR3423p	0.41673	0.328336
hsamiR1925p	0.431821	0.384959
hsamiR26b5p	0.243067	0.388913
hsamiR5033p	1.79527	0.388913
hsamiR4975p	-2.45017	0.388913
hsamiR374a5p	0.235012	0.39343
hsamiR4443	0.804959	0.402922
hsamiR67215p	1.95868	0.407387
hsamiR1260b	-1.56565	0.407387
hsamiR564	2.18005	0.409164
hsamiR1955p	-2.35621	0.409164
hsamiR283p	-2.75831	0.409164
hsalet7a5p	0.228187	0.409164
hsamiR200a3p	0.191924	0.409164
hsalet7d5p	-0.301716	0.409164
hsamiR19a3p	-0.271863	0.409164
hsamiR18a5p	-0.561316	0.409164
hsamiR165p	-0.201962	0.415135
hsamiR125b5p	-0.227543	0.418993
hsamiR4454_z_	-0.45428	0.426087
hsamiR4093p	-2.93904	0.426087
hsamiR5905p	-1.10526	0.426087
hsamiR374b5p	-0.384649	0.426087
hsamiR26a5p	-0.232819	0.426087
hsamiR196a5p	3.09732	0.426087
hsamiR1260a	-0.414719	0.426087
hsamiR15a5p	0.159518	0.426087
hsamiR29a3p	-0.255501	0.426087
hsamiR130a3p	-0.195816	0.426087
hsamiR181a5p	0.211386	0.426087
hsamiR151a3p	-0.6244	0.426087
hsamiR99a5p	0.144327	0.426087
hsalet7i5p	-0.21395	0.426087
hsamiR30c5p	-0.482499	0.46846
hsamiR2965p	-1.48515	0.494054
hsamiR125a5p	-0.43208	0.494054
hsalet7e5p	-0.776164	0.494054
hsamiR4284	-1.64229	0.494054
hsalet7c5p	-0.162327	0.494054
hsamiR450a5p	1.09215	0.499035
hsamiR3245p	-0.766539	0.499625
hsamiR30655p	-0.328921	0.524741
hsamiR30a5p	-1.84366	0.524741
hsamiR953p	-0.23398	0.540817
hsamiR520a5p	0.937411	0.540817
hsamiR30e5p	-0.227773	0.542828
hsamiR8745p	-1.34542	0.55393
hsamiR27a3p	-1.02854	0.557899
hsamiR4933p	-0.800517	0.557899
hsamiR5395p	-0.927783	0.583464
hsamiR612	0.718263	0.585569
hsamiR99b5p	-0.949022	0.585569
hsamiR30b5p	-0.196194	0.626815
hsamiR429	-0.306153	0.626925
hsamiR315p	0.731974	0.627056
hsamiR148a3p	-0.134223	0.627056
hsamiR15b5p	0.1192	0.627056
hsamiR3633p	0.749956	0.627056
hsamiR106b5p	-0.202985	0.627056
hsamiR199a3p_z_	-0.416467	0.627056
hsamiR1005p	-0.293281	0.645577
hsamiR3180	1.21278	0.657153
hsamiR5825p	-0.462818	0.657517
hsamiR4245p	1.40412	0.657517
hsamiR92a3p	-0.313673	0.657517
hsamiR4531	-0.93648	0.657517
hsamiR253p	0.112712	0.696659
hsamiR1393p	-1.82271	0.696659
hsamiR575	0.909925	0.696659
hsamiR935p	-0.093861	0.696659
hsamiR199a5p	-1.21149	0.696659
hsamiR27b3p	-0.085625	0.696659
hsamiR203a3p	-0.129464	0.696659
hsamiR5615p	-0.398758	0.696659
hsamiR664a3p	-0.492588	0.696659
hsamiR630	1.71477	0.696659
hsamiR2055p	0.0928034	0.696659
hsamiR3623p	-0.411001	0.696659
hsamiR135b5p	-0.145588	0.70065
hsamiR4233p	-0.2178	0.70065
hsamiR199b5p	-1.01041	0.70065
hsamiR376a3p	-0.69044	0.70065
hsamiR1405p	-0.496525	0.70065
hsamiR51963p_z_	-0.451808	0.70065
hsamiR4286	-0.766944	0.70065
hsamiR4543p	-0.580065	0.70065
hsamiR31443p	0.633266	0.70065
hsamiR29c3p	-0.0938899	0.70065
hsamiR11803p	-0.515158	0.70065
hsamiR5743p	-0.214151	0.70065
hsamiR12855p	0.692635	0.70065
hsamiR10a5p	0.445583	0.70065
hsamiR107	-0.0957963	0.70065
hsamiR1273p	0.847751	0.731654
hsamiR4555p	-0.245092	0.734332
hsamiR4516	0.518539	0.752983
hsamiR10b5p	-0.607177	0.771025
hsamiR1413p	-0.0666938	0.774028
hsamiR215p	0.133605	0.795014
hsamiR1433p	-1.64227	0.800946
hsamiR23b3p	0.0556136	0.800946
hsamiR1555p	0.24375	0.800946
hsamiR325p	0.0629944	0.808414
hsamiR2103p	-0.365243	0.834806
hsamiR3161	-0.435378	0.842126
hsamiR1855p	-0.506217	0.842126
hsamiR513a5p	0.47982	0.842126
hsamiR2213p	-0.0772783	0.842126
hsamiR200b3p	0.0521222	0.842126
hsamiR4255p	-0.454184	0.842126
hsamiR26825p	0.178402	0.842126
hsamiR3625p	-0.3009	0.842126
hsamiR75p	0.644878	0.844426
hsamiR4521	-0.560058	0.850917
hsamiR106a5p_z_	0.050632	0.850917
hsamiR301a3p	-0.23505	0.863664
hsamiR1495p	-0.0547949	0.865102
hsamiR30e3p	-0.27423	0.873237
hsamiR3613p	-0.34906	0.873237
hsamiR31445p	0.313856	0.873237
hsamiR3405p	0.140036	0.873237
hsamiR1290	-0.370638	0.873237
hsamiR5745p	0.0683642	0.873237
hsamiR965p	-0.121343	0.873237
hsalet7g5p	0.0339098	0.873237
hsamiR1835p	-0.156211	0.873237
hsamiR4235p	0.076073	0.873237
hsamiR450b3p	0.258187	0.894382
hsamiR500a5p_z_	-0.299018	0.894382
hsamiR200c3p	-0.0263236	0.902903
hsamiR985p	0.0261858	0.902903
hsamiR378i	0.0275989	0.92807
hsamiR285p	0.0396521	0.92807
hsamiR1973	-0.206781	0.92986
hsamiR148b3p	0.0208061	0.92986
hsamiR378g	0.0396847	0.934594
hsamiR1323p	0.133322	0.946496
hsamiR146a5p	-0.146538	0.946496
hsamiR1263p	0.0120884	0.982465
hsamiR3615p	-0.00858483	0.983325
hsamiR34a5p	0.00397323	0.999732
hsamiR6605p	-0.00582391	0.999732
hsamiR30a3p	-0.0230907	0.999732
hsamiR33a5p	-0.0018064	1
hsamiR2155p	0	1
