# Supplementary material for: Selection and Application of Tissue microRNAs for Nonendoscopic Diagnosis of Barrett’s Esophagus
Source: Gastroenterology. 2018 Sep;155(3):771–783.e3. doi: 10.1053/j.gastro.2018.05.050 (PMC6120784; doi:10.1053/j.gastro.2018.05.050)
Supplement: Supplementary Table 2 [file mmc2.xlsx]

## Sheet: Sheet1
	SupTable 2 - Differentially expressed miRNAs (defined as logFc > 1 and p-adj < 0.05) from microarray profiling of discovery cohort A
	miRNA	logFC	Adjusted p-value
	hsamiR1945p	6.62277	8.01736e-08
	hsamiR1925p	6.64349	1.05662e-07
	hsamiR2155p	6.03186	1.72838e-07
	hsamiR30a5p	2.05849	6.12273e-06
	hsamiR1923p	1.30237	6.12273e-06
	hsamiR199a5p	1.56615	7.32648e-06
	hsamiR3383p	1.9701	9.47209e-06
	hsamiR29a3p	1.18643	1.09773e-05
	hsamiR10a5p	1.73429	2.43099e-05
	hsamiR551b3p	1.42094	2.82183e-05
	hsamiR29c3p	1.16788	2.82183e-05
	hsamiR4835p	1.09748	2.82183e-05
	hsamiR223p	1.04117	7.31103e-05
	hsamiR196a5p	1.255	0.000103903
	hsamiR4975p	1.66833	0.000104927
	hsamiR146a5p	1.32264	0.000106546
	hsamiR199a3p	2.1246	0.000117644
	hsamiR2143p	1.04337	0.000134318
	hsamiR75p	1.25301	0.000169247
	hsamiR181a5p	1.10978	0.000174313
	hsamiR1455p	2.54959	0.000272972
	hsamiR1433p	1.75457	0.000272972
	hsamiR199b5p	1.2507	0.000344314
	hsamiR1955p	1.40547	0.00034486
	hsamiR801_v10.1	1.04932	0.000469115
	hsamiR4245p	1.00663	0.000507024
	hsamiR1263p	1.06899	0.00157072
	hsamiR4943p	1.70984	0.0119151
