# Supplementary material for: Selection and Application of Tissue microRNAs for Nonendoscopic Diagnosis of Barrett’s Esophagus
Source: Gastroenterology. 2018 Sep;155(3):771–783.e3. doi: 10.1053/j.gastro.2018.05.050 (PMC6120784; doi:10.1053/j.gastro.2018.05.050)
Supplement: Supplementary Table 3 [file mmc3.xlsx]

## Sheet: Sheet1
		SupTable 3 - Differentially expressed miRNAs (defined as logFc > 1 and p-adj < 0.05) from Nanostring nCounter profiling of discovery cohort B
		miRNA	logFC	Adjusted p-value
		hsamiR1945p	12.0364	1.74689e-78
		hsamiR1925p	3.74575	1.3536e-71
		hsamiR2155p	11.2361	1.08063e-32
		hsamiR285p	1.86143	9.73865e-30
		hsamiR181a5p	1.35878	1.61546e-24
		hsamiR5745p	1.47376	1.17044e-19
		hsamiR30d5p	1.064	1.60865e-16
		hsamiR1915p	1.04684	4.79904e-16
		hsamiR75p	7.13868	1.8128e-14
		hsamiR2233p	1.71062	3.09201e-13
		hsamiR199a3p_z_	2.22203	4.96003e-13
		hsamiR1263p	1.18161	9.99162e-13
		hsamiR1005p	1.72807	2.73817e-12
		hsamiR1555p	2.12976	1.28549e-11
		hsamiR1972	6.27025	9.07809e-11
		hsamiR10a5p	2.91366	4.15552e-10
		hsamiR1455p	3.17781	8.27658e-09
		hsamiR30655p	1.80655	4.75803e-06
		hsamiR196a5p	4.63469	5.71734e-06
		hsamiR5743p	1.20423	1.02896e-05
		hsalet7e5p	1.80703	1.32714e-05
		hsamiR4516	2.40749	1.97868e-05
		hsamiR12855p	2.67764	2.41132e-05
		hsamiR376a3p	2.53914	2.84069e-05
		hsamiR199a5p	3.52687	4.17199e-05
		hsamiR146a5p	3.24917	7.1921e-05
		hsamiR612	2.72661	0.000137316
		hsamiR26825p	1.91549	0.000156626
		hsamiR1273p	3.28886	0.000225252
		hsamiR1323p	2.58004	0.000274647
		hsamiR1955p	3.087	0.000320469
		hsamiR99b5p	1.99357	0.000407683
		hsamiR664a3p	1.60812	0.000609259
		hsamiR4286	2.34279	0.000630625
		hsamiR30a5p	3.01521	0.000991329
		hsamiR4975p	2.59203	0.00122962
		hsamiR3613p	2.29235	0.00165523
		hsamiR1393p	3.20813	0.00185423
		hsamiR5615p	1.20653	0.00446582
		hsamiR3180	3.48687	0.00576588
		hsamiR199b5p	2.28689	0.00606314
		hsamiR31445p	2.33539	0.00868484
		hsamiR283p	2.42443	0.00994173
		hsamiR8733p	3.36102	0.0107582
		hsamiR564	3.38584	0.0166592
		hsamiR450a5p	1.57468	0.0301142
