# Supplementary material for: Selection and Application of Tissue microRNAs for Nonendoscopic Diagnosis of Barrett’s Esophagus
Source: Gastroenterology. 2018 Sep;155(3):771–783.e3. doi: 10.1053/j.gastro.2018.05.050 (PMC6120784; doi:10.1053/j.gastro.2018.05.050)
Supplement: Supplementary Table 4 [file mmc4.xlsx]

## Sheet: Sheet1
	SupTable 4 - Putative miRNA targets of miR-192 and miR-194 identified by cross-referencing predicted targets with miRNAs known to be downregulated in BE. Bold font denotes targets chosen for further validation on the basis of literature review.
	miRNA	Target	Chosen for further validation
	192	CPEB3	YES
		EMP1	YES
		GRHL1	YES
		ACPP	NO
		ALDH1A3	NO
		ALDH9A1	NO
		ARL4C	NO
		BZW1	NO
		C20orf11	NO
		C5orf23	NO
		CLIP4	NO
		COBLL1	NO
		CYP2E1	NO
		DDX3X	NO
		DIMT1L	NO
		ELL2	NO
		ELOVL5	NO
		FRMD4B	NO
		IER5	NO
		IKZF2	NO
		IL1RAP	NO
		KPNA4	NO
		MGEA5	NO
		NT5C2	NO
		OGFRL1	NO
		PAK6	NO
		PLS3	NO
		PPP1CB	NO
		RNF141	NO
		SLC12A6	NO
		SLC16A6	NO
		SLC26A2	NO
		SLC7A1	NO
		SYNGR1	NO
		TGFA	NO
		TRIB3	NO
		UBE2D1	NO
		UCHL5	NO
		WDR47	NO
		WNK1	NO
	194	GRHL3	YES
		PHLDA1	YES
		TRPS1	YES
		BICD2	NO
		C18orf25	NO
		CUL4B	NO
		PPP2R2C	NO
		PVRL4	NO
		QKI	NO
		RAB38	NO
		SLC12A6	NO
		TEAD1	NO
		ZFAND5	NO
