# Supplementary material for: Selection and Application of Tissue microRNAs for Nonendoscopic Diagnosis of Barrett’s Esophagus
Source: Gastroenterology. 2018 Sep;155(3):771–783.e3. doi: 10.1053/j.gastro.2018.05.050 (PMC6120784; doi:10.1053/j.gastro.2018.05.050)
Supplement: Supplementary Table 5 [file mmc5.xlsx]

## Sheet: Sheet1
	SupTable 5 -Primer sequences used for RT-PCR and PCR
	Target	Forward primer	Reverse primer
	MIR192	GACCTATGAATTGACAGC	miScript Universal Primer (Qiagen)
	MIR194	ACAGCAACTCCATGTGG
	MIR215	TGACCTATGAATTGACAGA
	MIR103	CAGCATTGTACAGGGCT
	MIR191	CGGAATCCCAAAAGCAG
	MIR21	GCTTATCAGACTGATGTTG
	MIR196a	TAGGTAGTTTCATGTTGTTGG
	MIR376a	TCATAGAGGAAAATCCACG
	MIR30a	AACATCCTCGACTGGAAG
	MIR199a	CCCAGTGTTCAGACTACCTGTTC
	MIR497	CAGCAGCACACTGTGG
	MIR7	GGAAGACTAGTGATTTTGTTGT
	MIR199b	CCCAGTGTTTAGACTATCTGTTC
	MIR181a	TTCAACGCTGTCGGTGA
	MIR145	GTCCAGTTTTCCCAGGA
	MIR10a	CCTGTAGATCCGAATTTG
	MIR146a	GAGAACTGAATTCCATGG
	MIR195	GCAGCACAGAAATATTGG
	GRHL1	CAGCGACCAAAGCGATGATG	CCGAGGGGAAGAAAACCTCC
	PHLDA1	CTTCACTGTGGTGATGGCAGAG	CCTGACGATTCTTGTACTGCACC
	GRHL3	ACTGTGGAGCACATTGAGGAGG	CTGTGCTCAGACAGTTTACGCC
	TRPS1	GGCAGCAGTCTGTCAAGGAAAG	CTGACGGCATTTGTAGCAGCTG
	CPEB3	GGTGTTTGTTGGAGGACTTCCTC	CCTCTTGGAACAGCAGAAAGGC
	EMP1	GTGTTCCAGCTCTTCACCATGG	GGAATAGCCGTGGTGATACTGC
	PTEN	GGCACCGCATATTAAAACGTA	ATGCCATTTTTCCATTTCCA
	ACTB	GGCACCCAGCACAATGAAGA	AAGCATTTGCGGTGGACGAT
	RPS18	ATCCCTGAAAAGTTCCAGCA	CCCTCTTGGTGAGGTCAATG
